# Supplementary material for: Holocene ecosystem and temperature development inferred from invertebrate remains in Zminje Jezero (Dinaric Alps, Montenegro)
Source: J Paleolimnol. 2024 Aug 6;72(3):343–61. doi: 10.1007/s10933-024-00334-y (PMC11422249; doi:10.1007/s10933-024-00334-y)
Supplement: Supplementary file 2 — Supplementary file2 (XLSX 12 KB) [file 10933_2024_334_MOESM2_ESM.xlsx]

## Sheet: Feuil1
Top Mastercore depth (cm)	median age (years cal B.P.)	reconstructed temperature WAPLS_C2 (°C)	estimated error of predition WAPLS_C2 (°C)	higher boundary with estimated error of prediction (+eSEP)	lower boundary with estimated error of prediction (-eSEP)
2.5	-57	14.759	1.42475	16.1837	13.3342
8.5	-21	14.0713	1.43182	15.5031	12.6395
14.5	15	13.8169	1.41983	15.2368	12.3971
26.5	129	14.2999	1.43494	15.7348	12.8649
71.4091	581	14.1155	1.46104	15.5765	12.6544
112.5	1028	13.2358	1.51453	14.7503	11.7212
132.5	1366	15.3419	1.45598	16.7979	13.8859
159.7	1605	14.5514	1.44882	16.0002	13.1026
202.7	2112	15.8115	1.44113	17.2527	14.3704
225.75	2465	14.5996	1.45321	16.0528	13.1464
247.5	2814	15.3423	1.46615	16.8084	13.8761
267.5	3393	15.4822	1.43527	16.9175	14.047
283.5	3874	14.7316	1.45981	16.1915	13.2718
295.5	4276	14.3822	1.47126	15.8534	12.9109
315.5	4881	14.2204	1.46396	15.6844	12.7565
331.5	5417	15.8579	1.4324	17.2903	14.4255
339.5	5706	15.4844	1.44095	16.9254	14.0435
347.5	5959	15.1435	1.43205	16.5756	13.7115
355.5	6218	15.1965	1.45724	16.6537	13.7392
363.5	6594	15.2173	1.4483	16.6656	13.769
371.5	6980	15.0959	1.43969	16.5356	13.6562
379.5	7273	14.8328	1.44452	16.2773	13.3883
387.5	7551	15.8377	1.44046	17.2782	14.3973
395.5	7815	14.7841	1.44773	16.2318	13.3364
403.5	8072	14.6315	1.47769	16.1092	13.1538
409.5	8248	15.0274	1.48292	16.5103	13.5445
423.5	8485	14.902	1.46049	16.3624	13.4415
439.5	8864	15.883	1.43517	17.3182	14.4478
451.5	9244	15.81	1.45702	17.267	14.353
463.5	9760	16.2188	1.4464	17.6652	14.7724
475.5	10240	15.44	1.44096	16.8809	13.999
485.5	10436	15.6942	1.45029	17.1445	14.2439
492.5	10571	14.8856	1.45319	16.3388	13.4324
531.5	10804	17.8679	1.45836	19.3263	16.4096
547.5	11119	16.6658	1.44491	18.1108	15.2209
556.5	11292	15.7382	1.4769	17.2151	14.2613
579	11727	12.6472	1.46698	14.1142	11.1803
589	11891	13.1442	1.47285	14.617	11.6713
597	12023	13.8635	1.44651	15.31	12.4169
605	12127	13.5596	1.49258	15.0521	12.067
613.5	12296	13.8921	1.45456	15.3467	12.4375
