# Supplementary material for: Holocene ecosystem and temperature development inferred from invertebrate remains in Zminje Jezero (Dinaric Alps, Montenegro)
Source: J Paleolimnol. 2024 Aug 6;72(3):343–61. doi: 10.1007/s10933-024-00334-y (PMC11422249; doi:10.1007/s10933-024-00334-y)
Supplement: Supplementary file 3 — Supplementary file3 (XLSX 22 KB) [file 10933_2024_334_MOESM3_ESM.xlsx]

## Sheet: Feuil1
		Ablabesmyia	Gymnometriocnemus-Bryophaenocladius	Chironomus anthracinus	Chironomus plumosus/Einfeildia pagana	Cladopelma laccophila	Cladotanytarsus	Corynoneura arctica	Corynoneura edwardsi	Cricotopus intersectus/laricomalis	Cricotopus albiforceps	Cricotopus cylindraceus	Cricotopus sylvestris	Cricotopus type P	Cryptotendipes	Dicrotendipes	Einfeldia dissidens/natchitocheae	Endochironomus impar	Endochironomus tendens	Glyptotendipes	Guttipelopia	Heterotrissocladius grimshawi	Heterotrissocladius marcidus	Lauterborniella	Limnophyes - Paralimnophyes	Macropelopia	Metriocnemus eurynotatus	Metriocnemus fuscipes	Microtendipes pedellus	Micropsectra insignilobus	Micropsectra junci	Micropsectra pallidula	Micropsectra radialis	Microchironomus	Natarsia	Orthocladius	Pagastiella	Parakiefferiella bathophila	Paratendipes nudisquama	Paratanytarsus	Parachironomus varus	Paracladopelma	Parakiefferiella type A	Phaenospectra flavipes	Polypedilum nubeculosum	Procladius	Psectrocladius septentrionalis	Psectrocladius sordidellus	Pseudochironomus
Top MC depth (cm)	median age (years cal B.P.)	Ablabesm	Gymnomet	Chir.ant	Chirplu/Epag	Cladopel	Cladot	Cory.arc	Cory.edw	Cric.int/lar	Cric.alb	Cric.cyl	Cric.syl	Cric.P	Cryp.	Dicroten	Einf.dis/nat	Endo.imp	Endo.ten	Glyptote	Guttipel	Heter.gri	Heter.mar	Lauterbo	Lymnophy	Macropel	Metr.eur	Metr.fus	Micr.ped	Micr.ins	Micro.ju	Micro.pa	Micro.ra	Microchi	Natarsia	O-ius	Pagastie	Para.bat	Para.nud	Paratany	Para.var	Paraclad	Para.A	Phaen.fla	P.nubec s. l.	Procladi	Psec.sep	Psec.sor	Pseudoch
2.5	-57	3	0	1	17	0	3	0	6	0	0	0	1	0	1	28.5	0	0	1	0.5	1	0	0.5	0	0	0	0	0	1	0	0	0	0	0	0	13.5	0	3	0	17	0	0	0	1.5	1	2	0	35	0
8.5	-21	3	0	1	15.5	0.5	2	0	2	0	0	0	0	0	0	12.5	0	0	0	0	1	0	0	0	0	0	0	0	0.5	0	0	0	0	0	0	3.5	2	2.5	0	4	1	0	0	0	0	0	0	11.5	0
14.5	15	0	0	3	8	0.5	0	0	1	0	0	0	0	0	0	7	0	0	0	0	0	0	0.5	0	0	0	0	0	0	0	0	0	0	0	0	5.5	0	0	0	2	0	0	0	0	2	0	0	5	0
26.5	129	2	0	1	0.5	0	1	0	0	0	0	0	0	0	0	4	0	0	0	1	0	0	0	0	0	0	0	0	1	2	0	0	0	0	0	0	1	0	1	5	0	0	0	0	1	0	0	2	0
71.4091	581.818	0	0	0	3	0	2	1	0	0	0	0	0	0	0	7	0	0	0	1	0	0	0	0	2	0	0	0	4.5	0	0	0	0	0	0	0	5	2.5	0	2	0	0	0	1	0	1	0	2.5	1
112.5	1028.75	0	0	0	4	0	0	0	0	0	0	0	0	0	0	2	0	0	0	2	0	0	1	0	0	0	0	0	2.5	0	0	0	0	0	0	0	8	6	0	2	0	0	0	0	1	0	0	3	0
132.5	1366	1	0	0	21	1	0	0	0	0	0	0	0	0	0	4	0	0	0	1	0	0	0	0	0.5	0	0	0	0.5	0	0	2	0	0	0.5	0	0	1.5	0	8.5	0	0	0	0	3	4	0	12	0
159.7	1605.2	3	0	0	6	0	0	0	0	0	0	0	0	0	0	3.5	1	0	0	0	0	1	1.5	0	0	0	0	0	0.5	0	0	0	0	0	0	0	0	6	0	7.5	0	0	0	0	2	0	0	1.5	0
202.7	2112.6	0	0	0	2	0	1	0	0	0	0	0	0	0	0	4	0	0	0	1	1	0	0	0	0	0	0	0	2	0	0	0	0	0	0	0	2	1	0	5	0	0	0	0	1	3	0	4	0
225.75	2465.75	1	0	0	7	2	1	0	0	0	0	0	0	0	0	5	0	0	0	0	0	0	0	0	0.5	0	0	0	1	0	0	2	0	0	0	0	1	1	0	7	0	0	0	0	1	7	0	2	0
247.5	2814.5	0	0	0	7	2	3	0	0	0	0	0	0	0	0	2	0	0	0	0	0	0	0	0	0	0	0	0	0.5	0	0	0	0	0	0	0	2	0	0	8	0	0	0	0	0	1	0	5.5	0
267.5	3393.67	5	0	0	14.5	2	2	0	0	0	0	0	0	0	0	8	0	0	0	0	0	1	1	0	2.5	0	0	0	1	0	0	0	0	0	0	0	1	0	0	5	0	0	0	0	3	4	0	3.5	0
283.5	3874	8	0	0	4.5	4	4	1	0	0	0	0	0	0	0	2.5	1	0	0	0	0	0	0	1	0	0	0	0	0	0	0	0	0	0	0	0	2	2.5	0	10	0	0	1	0	2	1	0	6	0
295.5	4276	1	0	0	5	1	5	0	0	0	0	0	1	0	0	10.5	3	0	0	0	0	0	0	0	2	0	1	1	0.5	0	0	0	0	0	0	0	4	0	0	6	0	0	0	0	2	9	0	5.5	0
315.5	4881	2	0	0	2	1	6	0	0	0	0	0	0	0	0	4	0	0	0	0	0	0	0	1	2.5	0	0	0	3.5	0	0	1	0	0	0	0	4	2	0	10	0	0	0	0	1	8	0	3	0
331.5	5417	4	0	0	5	2	1	0	0	0	0	0	0	0	0	9	0	0	0	0	0	0	0	0	4	0	0	0	1	0	0	0	0	0	0	0	0	2	0	2	0	0	0	0	0	7	0	4.5	0
339.5	5706	10	0	0	2	7	4	0	0	1.5	6	0	0	0	0	10	1	0	0	0	0	0	0	1	0.5	0	0	0	4	0	0	0	0	0	0	0	1	5.5	0	6	0	0	0	0	0	26	0	3	0
347.5	5959	11	0	0	6	1	0	1	0	0	0	0	0	0	0	10	0	0	0	0	0	0	0	0	2.5	0	0	0	6	0	0	0	0.5	3	0	0	0	5	0	4	0	0	0	0	1	7	0	5	0
355.5	6218	15	0	0	2	6.5	1	0	0	0	0	0	1	0	0	9	0	0	0	0	0	0	0	0	1	0	0	0	3	0	0	0	0	0	0	0	2	10.5	0	4	0	0	0	0	1	10	0	1	0
363.5	6594	5	0	0	2	1	6	0	0	0	0	0	1	0	0	5	1	0	0	0	1	0	0	0	0	1	0	0	0	0	0	0	1	0	0	0	3	1	0	8	0	0	0	0	0	10	0	4	0
371.5	6980	7	0	0	3	3	4	0	0	1	0	0	0	0	0	7	1	0	0	1	0	0	0	0	0	0	0	0	1	0	0	0	0	0	0	0	5	9.5	0	3	0	1	0	0	0	15	0	3	0
379.5	7273	4	0	0	3	3	0	0	0	1	0	0	0	0	0	3	2	0	0	0	0	0	0	0	0	0	0	0	1	4	0	0	0	0	0	0	2	4	0	1	0	0	0	0	0	4	0	4	0
387.5	7551	3	0	0	1	1	1	0	0	0	0	0	0	0	0	1	1	0	0	0	0	0	0	0	1	0	0	0	0.5	0	0	0	0	0	0	0	1	3	0	3	0	0	0	0	0	4	0	1	1
395.5	7815	26	1	0	5	8	6	1	0	0	0	0	0	0	0	27	4	0	0	0.5	0	0	0	0	0	0	0	0	2.5	0	0	0	0	0	0	0	10	6.5	0	18	0	0.5	0	0	1	17.5	0	3	0
403.5	8072	6	0	0	1	3	5	0	0	0	0	0	0	0	0	4	1	0.5	0	0	0	0	0	0	0	0	0	0	2	0	0	0	0	0	0	0	4	3	0	6	0	0	0	0	0	6	0	0	0
409.5	8248	13	0	0	3	2	1	0	0	0	0	0	0	0	0	6	0	0	0	0	0	0	0	0	0	0	0	0	0	0	1	0	0	0	0	0	1	3.5	0	1	0	0	0	1	0	4	1	2	0
423.5	8485.5	2	0	0	0	0	2	0	0	0	0	0	0	0	0	9	3.5	0	0	0	0	0	0	0	0	0	0	0	0.5	0	0	0	0	0	0	0	0	0.5	0	3	0	0	0	0	1	15	0	1	0
439.5	8864.5	3	0	0	1.5	0	2	0	0	0	0	0	0	0	0	5.5	0	0	0	0	0	0	0	0	0	0	0	0	1.5	0	0	0	0	0	0	0	0	0	0	1	0	0	0	0	0	9	0	2.5	0
451.5	9244	2	0	0	0	0	1	0	0	0	0	0	0	0	0	4	0	0	0	0	0	0	0	0	0	0	0	0	0	0	0	0	0	0	0	1	1	0	0	2	0	0	0	0	0	5	0	0	0
463.5	9760.5	9	0	0	1	0	0	0	0	0	0	0	0	0	0	3	0	0	0	0	0	0	0	0	0	0	0	0	1	0	0	0	0	0	0	0	0	1	0	1	0	0	0	0	0	11	0	1.5	0
475.5	10240	6	0	1	0	0	0	0	0	0	0	0	0	0	0	5	0	0	0	0	1	0	0	0	0	0	0	0	0	1	0	0	0	0	0	1	0	2	0	4	0	0	0	0	0	30	0	0	0
485.5	10436	6	0	0	0	0.5	0	0	0	0	0	1	0	0	0	3	0	0	0	0	0	0	0	0	0	0	0	0	0	0	0	0	0	0	0	0	0	0	0	1	0	0	0	0	0	22	0	2	0
492.5	10571	3	0	0	0	0	0	0	0	0	0	0	0	0	0	0	0	0	0	0	2	0	0	0	0	0	0	0	0	0	0	0	0	0	0	0	1	0	0	0	0	0	0	0	0	12	0	2	0
531.5	10804	2	0	0	0	0	0	0	1	0	0	0	0	0	0	0	0	0	0	0	0	0	0	0	0	0	0	0	0	0	0	0	0	0	0	0	0	0	0	1	0	0	0	0	0	3	0	0	0
547.5	11119	2	0	0	0	0	3	0	0	0	0	0	0	0	0	1.5	0	0	0	0	0	0	0	0	1	0	0	0	0	0	0	0	0	0	0	0	0	0	0	2.5	0	0	0	0	0	9	0	0	0
556.5	11292	1	0	0	0	0	0	0	0	0	0	1	0	0	0	0.5	0	0	0	0	0	0	0	0	0.5	0	0	0	0	0	0	0	0	0	0	0	1	0	0	0	0	0	0	0	0	4	0	0	0
579	11727	0	0	0	0	0	3	0	0	0	1	0	0	0.5	0	1	1	0	0	1	0	0	0	0	0	0	0	0	0	6	0	0	0	0	0	0.5	2	0	0	1	0	0	0	0	0	13	0	0	0
589	11891	0	0	1	0	0	0	0	0	0	0	0	0	0	0	1.5	0	0	0	0	0	0	0	0	0.5	0	0	0	3	1	1	0	0	0	0	1	2	0	0	0	0	0	0	0	0	14	0	0	0
597	12023	0	0	1	0	0	0	0	0	0	0	0	0	0	0	1	0	0	0	0	0	0	0	0	0	0	0	0	15	0	0	0	0	0	0	0	0	0.5	0	0	0	0	0	0	0	14	0	0	0
605	12127.5	0	0	2	0	0	0	0	0	0	0	0	0	0	0	0	0	0	0	0	0	0	0	0	0	0	0	0	27	0	0	0	0	0	0	0	2	0	0	0	0	0	0	0	0	21	0	0	0
613.5	12296	0	0	12.5	1	0	1	0	0	0	0	0	0	0	0	0	0	0	0	0	0	0	0	0	0	0	0	0	26.5	1.5	0	0	0	0	0	0	1	0	0	0	0	0	0	0	0	10	0	0	0
[truncated: 24 more columns]
