# Supplementary material for: Holocene ecosystem and temperature development inferred from invertebrate remains in Zminje Jezero (Dinaric Alps, Montenegro)
Source: J Paleolimnol. 2024 Aug 6;72(3):343–61. doi: 10.1007/s10933-024-00334-y (PMC11422249; doi:10.1007/s10933-024-00334-y)
Supplement: Supplementary file 4 — Supplementary file4 (XLSX 16 KB) [file 10933_2024_334_MOESM4_ESM.xlsx]

## Sheet: Feuil1
Top master core depth (cm)	Median age (years cal B.P.)	Chironomidae	Sialidae	Trichoptera	Ephemeroptera	Ceratopogonidae	Coleoptera	Lepidoptera	Alona	Ceriodaphnia	Daphnia	Plumatella	Cristatella	Acari	Odonata	Pectinatella	Amphipoda	Plecoptera	Total remains	Procladius pupa	Ostracoda shell	Fern sporange	Pygopodia	Charophyte oogonia	Scelreids	Rhabdocoela	Testate amoeba	Sicariidae	Egg-like structure	Volume (cm3)	Fraction of sample analysed
2.5	-57	207	1	1	6	0	12	0	0	0	0	18	0	8	0	0	0	0	253	0	0	0	1	4	0	133	43	0	0	5	1
8.5	-21	98	0	0	5	1	9	1	0	0	0	25	0	6	0	0	0	0	145	0	0	0	0	7	0	52	15	0	0	5	1
14.5	15	73.5	0	0	1	0	1	0	1	0	0	12	0	13	0	0	0	0	101.5	1	0	0	0	2	0	27	7	0	0	6	1
26.5	129	41.5	1	2	2	0	3	0	0	0	2	3	0	7	0	0	2	1	64.5	0	0	1	0	0	0	11	6	0	0	11	1
71.4091	581.818	49.5	4	3	11	0	17	2	0	0	3	71	0	47	1	0	13	6	227.5	0	1	16	1	21	0	29	51	0	0	70	1
112.5	1028.75	42.5	0	3	17	0	33	0	1	1	1	65	0	50	1	0	9	3	226.5	0	0	12	0	24	0	15	59	0	2.5	30	1
132.5	1366	95	1	0	10	1	20	0	0	0	0	21	0	36	2	0	1	0	187	0	0	3	0	0	0	74	198	0	0	8	1
159.7	1605.2	47	0	0	9	1	16	3	0	0	0	42	0	41	4	0	3	1	167	0	0	3	0	26	0	26	298	0	0	30	1
202.7	2112.6	43	0	0	10	1	18	0	0	0	6	29	0	34	2	0	7	0	150	0	0	14	0	2	0	16	128	0	0	27	1
225.75	2465.75	49	0	0	3	1	5	0	0	0	9	29	1	29	1	0	2	1	130	1	0	10	0	4	1	18	107	0	0	25	1
247.5	2814.5	47.5	1	1	6	0	11	0	0	0	0	12	0	42	0	0	3	1	124.5	0	0	4	0	3	0	24	99	1	0	11	1
267.5	3393.67	71.5	2	2	33	1	64	0	4	1	6	45	0	68	2	0	6	2	307.5	0	0	22	3	4	0	28	127	0	5	18	1
283.5	3874	63	0	0	5	0	10	0	0	0	1	11	0	14	0	0	0	0	104	1	0	4	0	1	0	61	143	0	0	5	1
295.5	4276	78.5	1	1	12	0	24	1	0	0	4	33	0	48	1	0	0	1	204.5	0	0	20	0	1	0	75	142	0	0	12	1
315.5	4881	61	3	2	18	0	35	0	0	0	36	51	1	26	9	0	0	2	244	0	0	9	1	6	0	48	111	0	0	18	1
331.5	5417	79.5	2	2	21	1	42	0	0	0	2	34	0	22	0	0	0	1	206.5	0	0	2	0	0	0	17	60	0	0	6	1
339.5	5706	169.5	0	0	7	2	13	0	45	0	9	17	0	15	1	0	0	0	278.5	3	0	3	0	0	0	118	74	0	0	8	1
347.5	5959	90.5	0	0	17	1	34	1	8	0	6	21	0	28	1	0	0	1	208.5	1	0	1	0	3	0	95.5	85	0	2	7	0.5
355.5	6218	102	0	0	16	0	32	0	12	0	15	4	4	6	1	1	0	0	193	1	0	8	1	0	0	100.5	65	0	0	7	0.5
363.5	6594	95	1	1	8	1	15	0	21	0	30	17	1	19	0	0	0	1	210	0	0	10	2	0	0	46	71	0	16.5	7	1
371.5	6980	115.5	1	1	12	2	24	0	22	0	4	8	9	12	1	0	0	1	212.5	0	0	9	0	0	0	55	40	0	16	7	0.5
379.5	7273	57	0	0	3	0	6	0	2	0	27	7	1	8	0	0	0	1	112	0	0	5	0	0	0	36	60	0	14	7	0.5
387.5	7551	52.5	0	0	3	2	5	0	1	0	27	3	0	6	0	0	0	1	100.5	1	0	7	0	0	0	46	63	0	5	8	0.25
395.5	7815	208.5	3	2	13	3	25	1	37	0	201	107.5	5.5	45	0	0	0	0	651.5	0	0	13	0	2	0	109	90	0	3.5	8	1
403.5	8072	67.5	0	0	5	1	10	0	15	0	25	11	2	19	0	0	0	0	155.5	2	0	8	0	0	0	19	30	0	39.5	7	0.25
409.5	8248	67.5	0	0	9	0	17	0	6	0	6	29	3	8	0	0	0	0	145.5	0	0	10	2	0	0	19	23	0	25	7	0.25
423.5	8485.5	81	0	1	7	0	11	2	0	0	25	12	0	10	1	0	0	0	150	1	0	2	1	2	0	21	66	0	0	4	1
439.5	8864.5	69	0	0	2	1	2	0	0	0	35	2	0	4	1	0	0	0	116	0	0	1	0	2	0	2	5	0	0	4	1
451.5	9244	53	0	0	2	0	3	0	0	0	34	2	0	2	0	0	0	1	97	0	0	6	0	0	0	14	38	0	0	2	1
463.5	9760.5	103	2	0	1	0	2	0	4	0	13	5	0	10	0	0	0	0	140	0	0	0	0	0	0	6	32	0	0	4	1
475.5	10240	190.5	0	0	0	1	0	0	6	0	12	2	0	3.5	0	0	0	0	215	0	4	1	1	0	0	5.5	18	0	0	2	1
485.5	10436	135	0	0	2	0	3	0	0	0	27	1	0	8	0	0	0	0	176	0	3	1	0	0	0	3	42	0	0	6	0.5
492.5	10571	77.5	0	0	1	1	1	0	0	0	29	3	0	1	0	0	0	0	113.5	0	0	0	0	0	0	13	16	0	0	5	0.25
531.5	10804	146.5	0	0	2	0	3	0	0	0	30	0	0	1	0	0	0	0	182.5	0	0	0	0	0	0	13	117	0	0	5	0.25
547.5	11119	164.5	0	0	1	1	2	0	0	0	86	0	0	1	0	0	0	1	256.5	1	0	4	0	0	0	6	36	0	0	6	0.25
556.5	11292	113	0	0	0	0	0	0	0	0	53	3	0	0	0	0	0	1	170	0	0	1	0	0	0	11	314	0	0	5.5	0.25
579	11727	69	0	1	0	0	0	0	4	0	35.5	1.5	0	2	0	0	6	1	120	0	0	1	0	0	0	12	6	0	0	11	1
589	11891	43.5	1	0	0	0	0	0	0	0	21	0	0	0	0	0	4	1	70.5	0	0	0	1	0	0	7	3	0	0	5	1
597	12023	44	2	3	1	0	0	0	0	0	18	0	0	0	0	0	3	0	71	1	0	0	2	0	0	3	0	0	0	5	1
605	12127.5	54	2	2	0	0	0	0	0	0	8	0	0	2	0	0	2	0	70	0	5	1	0	0	0	10	35	0	0	5	1
613.5	12296	56.5	1	0	0	0	0	0	0	0	18	1	0	0	0	0	1	0	77.5	0	0	0	0	0	0	3	0	0	0	5	1
